# Supplementary material for: Molecular characterization of extended-spectrum beta-lactamase-producing Escherichia coli among children and farm animals in Agogo, Ghana
Source: BMC Microbiol. 2026 Mar 25;26:429. doi: 10.1186/s12866-026-04978-w (PMC13137593; doi:10.1186/s12866-026-04978-w)
Supplement: Supplementary file 3 — Supplementary Material 3. [file 12866_2026_4978_MOESM3_ESM.xlsx]

## Sheet: Sheet1
ID	Origin	mlst_achtman4	pathEcoli	phylogroup	AMR_names	Antibiotic_class
KCCR_ECOLI_1	Children with diarhoea	38	EAEC	D	aadA1,aph(3'')-Ib,aph(6)-Id,blaCTX-M-15,blaTEM-1B,dfrA1,gyrA p.D87N,gyrA p.S83L,parC p.S80I,sul2,tet(D)	Aminoglycoside,Beta-lactam,Folate pathway antagonist,Quinolone,Tetracycline
KCCR_ECOLI_2	Children without diarhoea	38	EAEC/UPEC	D	aadA1,aph(3'')-Ib,aph(6)-Id,blaCTX-M-14b,blaTEM-1B,dfrA1,sul2,tet(D)	Aminoglycoside,Beta-lactam,Folate pathway antagonist,Tetracycline
KCCR_ECOLI_3	Children without diarhoea	38	EAEC	D	aac(3)-IIa,aadA1,aph(3'')-Ib,aph(6)-Id,blaCTX-M-15,blaOXA-1,dfrA1,gyrA p.S83L,sul2,tet(A)	Aminoglycoside,Beta-lactam,Folate pathway antagonist,Quinolone,Tetracycline
KCCR_ECOLI_4	Children without diarhoea	8131	EAEC	D	blaCTX-M-15,gyrA p.S83V,parC p.S57T	Beta-lactam,Quinolone
KCCR_ECOLI_5	Children without diarhoea	8746	EAEC	D	aph(3'')-Ib,aph(6)-Id,blaCTX-M-15,blaTEM-1B,dfrA7,parC p.S57T,sul1,sul2,tet(A)	Aminoglycoside,Beta-lactam,Folate pathway antagonist,Quinolone,Tetracycline
KCCR_ECOLI_6	Children without diarhoea	8749	EAEC	D	aph(3'')-Ib,aph(6)-Id,blaCTX-M-15,blaTEM-1B,dfrA7,gyrA p.S83L,parC p.S57T,sul1,sul2,tet(A)	Aminoglycoside,Beta-lactam,Folate pathway antagonist,Quinolone,Tetracycline
KCCR_ECOLI_7	Children without diarhoea	38	EAEC/UPEC	D	aadA1,aph(3'')-Ib,aph(3')-Ia,aph(6)-Id,blaCTX-M-14b,blaTEM-1B,dfrA1,sul2,tet(D)	Aminoglycoside,Beta-lactam,Folate pathway antagonist,Tetracycline
KCCR_ECOLI_8	Poultry	38	EAEC	D	aadA1,aph(3'')-Ib,aph(6)-Id,blaCTX-M-15,blaTEM-1B,dfrA1,gyrA p.D87N,gyrA p.S83L,parC p.S80I,sul2,tet(D)	Aminoglycoside,Beta-lactam,Folate pathway antagonist,Quinolone,Tetracycline
KCCR_ECOLI_9	Poultry	315	EAEC	D	aadA1,aph(3'')-Ib,aph(6)-Id,blaCTX-M-15,blaTEM-1B,dfrA1,sul2,tet(D)	Aminoglycoside,Beta-lactam,Folate pathway antagonist,Tetracycline
KCCR_ECOLI_10	Children with diarhoea	10	NA	A	aph(3'')-Ib,aph(6)-Id,blaCTX-M-15,blaTEM-1B,dfrA14,qnrS1,sul2,tet(A)	Aminoglycoside,Beta-lactam,Folate pathway antagonist,Quinolone,Tetracycline
KCCR_ECOLI_11	Children with diarhoea	131	NA	B2	aac(3)-IId,aadA5,aph(3'')-Ib,aph(6)-Id,blaCTX-M-15,blaOXA-1,blaTEM-1B,dfrA17,gyrA p.D87N,gyrA p.S83L,mph(A),parC p.E84V,parC p.S80I,parE p.I529L,sul1,sul2,tet(A)	Aminoglycoside,Beta-lactam,Folate pathway antagonist,Quinolone,Macrolide,Tetracycline
KCCR_ECOLI_12	Children with diarhoea	10	NA	A	aac(3)-IIa,aadA5,blaCTX-M-15,blaOXA-1,dfrA17,gyrA p.D87N,gyrA p.S83L,mph(A),parC p.S80I,parE p.S458A,sul1,tet(B)	Aminoglycoside,Beta-lactam,Folate pathway antagonist,Quinolone,Macrolide,Tetracycline
KCCR_ECOLI_13	Children with diarhoea	940	NA	B1	aph(3'')-Ib,aph(6)-Id,blaCTX-M-15,dfrA1,gyrA p.S83L,sul2,tet(B)	Aminoglycoside,Beta-lactam,Folate pathway antagonist,Quinolone,Tetracycline
KCCR_ECOLI_14	Children with diarhoea	410	UPEC	C	aac(3)-IIa,aadA5,blaCTX-M-15,blaOXA-1,dfrA17,gyrA p.D87N,gyrA p.S83L,mph(A),parC p.S80I,parE p.S458A,sul1,tet(A)	Aminoglycoside,Beta-lactam,Folate pathway antagonist,Quinolone,Macrolide,Tetracycline
KCCR_ECOLI_15	Children with diarhoea	1722	NA	F	aph(3'')-Ib,aph(6)-Id,blaCTX-M-15,blaTEM-1B,dfrA14,qnrS1,sul2,tet(A)	Aminoglycoside,Beta-lactam,Folate pathway antagonist,Quinolone,Tetracycline
KCCR_ECOLI_16	Children with diarhoea	38	NA	D	aph(3'')-Ib,aph(6)-Id,blaCTX-M-15,blaTEM-1B,dfrA14,qnrS1,sul2,tet(A)	Aminoglycoside,Beta-lactam,Folate pathway antagonist,Quinolone,Tetracycline
KCCR_ECOLI_17	Children with diarhoea	38	NA	D	aph(3'')-Ib,aph(6)-Id,blaCTX-M-15,blaTEM-1B,dfrA14,qnrS1,sul2,tet(A)	Aminoglycoside,Beta-lactam,Folate pathway antagonist,Quinolone,Tetracycline
KCCR_ECOLI_18	Children with diarhoea	1727	NA	B1	aph(3'')-Ib,aph(6)-Id,blaCTX-M-15,blaTEM-1B,dfrA14,qnrS1,sul2,tet(A)	Aminoglycoside,Beta-lactam,Folate pathway antagonist,Quinolone,Tetracycline
KCCR_ECOLI_19	Children with diarhoea	10	NA	A	blaCTX-M-15,qnrS1,tet(A)	Beta-lactam,Quinolone,Tetracycline
KCCR_ECOLI_20	Children with diarhoea	18028	EPEC	B2	aph(3'')-Ib,aph(6)-Id,blaCTX-M-15,blaTEM-1B,dfrA14,gyrA p.S83L,qnrS1,sul2,tet(A)	Aminoglycoside,Beta-lactam,Folate pathway antagonist,Quinolone,Tetracycline
KCCR_ECOLI_21	Children with diarhoea	1421	NA	A	blaCTX-M-3,dfrA14,mph(A),tet(B)	Beta-lactam,Folate pathway antagonist,Macrolide,Tetracycline
KCCR_ECOLI_22	Children with diarhoea	636	NA	B2	aadA1,aph(3'')-Ib,aph(6)-Id,blaCTX-M-15,blaTEM-1B,dfrA1,gyrA p.S83L,sul2,tet(B)	Aminoglycoside,Beta-lactam,Folate pathway antagonist,Quinolone,Tetracycline
KCCR_ECOLI_23	Children with diarhoea	18033	NA	D	blaCTX-M-15,qnrS1	Beta-lactam,Quinolone
KCCR_ECOLI_24	Children with diarhoea	3580	NA	B1	blaCTX-M-15,qnrS1	Beta-lactam,Quinolone
KCCR_ECOLI_25	Children with diarhoea	10	NA	A	aph(3'')-Ib,aph(6)-Id,blaCTX-M-15,blaTEM-1B,dfrA14,qnrS1,sul2,tet(A)	Aminoglycoside,Beta-lactam,Folate pathway antagonist,Quinolone,Tetracycline
KCCR_ECOLI_26	Children with diarhoea	155	NA	B1	aph(3'')-Ib,aph(6)-Id,blaCTX-M-15,blaTEM-1B,dfrA14,qnrS1,sul2,tet(A)	Aminoglycoside,Beta-lactam,Folate pathway antagonist,Quinolone,Tetracycline
KCCR_ECOLI_27	Children with diarhoea	224	NA	B1	aph(3'')-Ib,aph(6)-Id,blaCTX-M-15,dfrA14,qnrS1,sul2,tet(A)	Aminoglycoside,Beta-lactam,Folate pathway antagonist,Quinolone,Tetracycline
KCCR_ECOLI_28	Children with diarhoea	443	NA	B1	aph(3'')-Ib,aph(6)-Id,blaCTX-M-15,dfrA14,gyrA p.D87N,gyrA p.S83L,mph(A),parC p.S80I,parE p.L416F,sul2,tet(B)	Aminoglycoside,Beta-lactam,Folate pathway antagonist,Quinolone,Macrolide,Tetracycline
KCCR_ECOLI_29	Children with diarhoea	38	NA	D	aadA1,aph(3'')-Ib,aph(6)-Id,blaCTX-M-15,blaTEM-1B,dfrA1,gyrA p.D87N,gyrA p.S83L,parC p.S80I,sul2,tet(D)	Aminoglycoside,Beta-lactam,Folate pathway antagonist,Quinolone,Tetracycline
KCCR_ECOLI_30	Children with diarhoea	155	NA	B1	aph(3'')-Ib,aph(6)-Id,blaCTX-M-15,blaTEM-1B,dfrA14,qnrS1,sul2,tet(A)	Aminoglycoside,Beta-lactam,Folate pathway antagonist,Quinolone,Tetracycline
KCCR_ECOLI_31	Children with diarhoea	617	NA	A	aac(3)-IId,aadA2,aph(3'')-Ib,aph(6)-Id,blaCTX-M-15,blaTEM-1B,dfrA12,gyrA p.D87N,gyrA p.S83L,mph(A),parC p.S80I,parE p.S458A,qepA4,sul1,sul2,tet(B)	Aminoglycoside,Beta-lactam,Folate pathway antagonist,Quinolone,Macrolide,Tetracycline
KCCR_ECOLI_32	Children with diarhoea	11189	NA	B1	aph(3'')-Ib,aph(6)-Id,blaCTX-M-15,dfrA14,qnrS1,sul2	Aminoglycoside,Beta-lactam,Folate pathway antagonist,Quinolone
KCCR_ECOLI_33	Children with diarhoea	155	NA	B1	blaCTX-M-15,qnrS1,tet(A)	Beta-lactam,Quinolone,Tetracycline
KCCR_ECOLI_34	Children with diarhoea	1722	NA	F	aph(3'')-Ib,aph(6)-Id,blaCTX-M-15,blaTEM-1B,dfrA14,qnrS1,sul2,tet(A)	Aminoglycoside,Beta-lactam,Folate pathway antagonist,Quinolone,Tetracycline
KCCR_ECOLI_35	Children with diarhoea	453	NA	B1	aph(3'')-Ib,aph(6)-Id,blaCTX-M-15,blaTEM-1B,dfrA14,qnrS1,sul2,tet(B)	Aminoglycoside,Beta-lactam,Folate pathway antagonist,Quinolone,Tetracycline
KCCR_ECOLI_36	Children with diarhoea	315	NA	D	aac(3)-IId,aadA1,aadA2,aph(3'')-Ib,aph(6)-Id,blaCTX-M-15,blaTEM-1B,dfrA1,dfrA12,gyrA p.D87N,gyrA p.S83L,mph(A),parC p.S80I,parE p.S458A,sul1	Aminoglycoside,Beta-lactam,Folate pathway antagonist,Quinolone,Macrolide
KCCR_ECOLI_37	Children with diarhoea	10	NA	A	aac(3)-IId,aadA2b,blaCTX-M-15,blaOXA-1,blaTEM-1B,gyrA p.D87N,gyrA p.S83L,mph(A),parC p.S80I,parE p.S458A,sul3,tet(A),tet(B)	Aminoglycoside,Beta-lactam,Quinolone,Macrolide,Folate pathway antagonist,Tetracycline
KCCR_ECOLI_38	Children with diarhoea	617	NA	A	aac(3)-IId,aadA2,aph(3'')-Ib,aph(6)-Id,blaCTX-M-15,blaTEM-1B,dfrA12,gyrA p.D87N,gyrA p.S83L,mph(A),parC p.S80I,parE p.S458A,qepA4,sul1,sul2,tet(B)	Aminoglycoside,Beta-lactam,Folate pathway antagonist,Quinolone,Macrolide,Tetracycline
KCCR_ECOLI_39	Children without diarhoea	617	NA	A	aadA5,blaCTX-M-15,blaOXA-1,dfrA17,gyrA p.D87N,gyrA p.S83L,mph(A),parC p.S80I,parE p.S458A,sul1,tet(B)	Aminoglycoside,Beta-lactam,Folate pathway antagonist,Quinolone,Macrolide,Tetracycline
KCCR_ECOLI_40	Children without diarhoea	617	NA	A	aadA5,blaCTX-M-15,blaOXA-1,dfrA17,gyrA p.D87N,gyrA p.S83L,mph(A),parC p.S80I,parE p.S458A,sul1,tet(B)	Aminoglycoside,Beta-lactam,Folate pathway antagonist,Quinolone,Macrolide,Tetracycline
KCCR_ECOLI_41	Children without diarhoea	617	NA	A	aac(3)-IIa,aadA5,aph(3'')-Ib,aph(6)-Id,blaCTX-M-15,blaOXA-1,dfrA17,gyrA p.D87N,gyrA p.S83L,mph(A),parC p.S80I,parE p.S458A,sul1,sul2,tet(B)	Aminoglycoside,Beta-lactam,Folate pathway antagonist,Quinolone,Macrolide,Tetracycline
KCCR_ECOLI_42	Children without diarhoea	617	NA	A	aac(3)-IIa,aadA5,aph(3'')-Ib,aph(6)-Id,blaCTX-M-15,blaOXA-1,dfrA17,gyrA p.D87N,gyrA p.S83L,mph(A),parC p.S80I,parE p.S458A,sul1,sul2,tet(B)	Aminoglycoside,Beta-lactam,Folate pathway antagonist,Quinolone,Macrolide,Tetracycline
KCCR_ECOLI_43	Children without diarhoea	617	NA	A	aac(3)-IIa,aadA5,aph(3'')-Ib,aph(6)-Id,blaCTX-M-15,blaOXA-1,dfrA17,gyrA p.D87N,gyrA p.S83L,mph(A),parC p.S80I,parE p.S458A,sul1,sul2,tet(B)	Aminoglycoside,Beta-lactam,Folate pathway antagonist,Quinolone,Macrolide,Tetracycline
KCCR_ECOLI_44	Children without diarhoea	410	UPEC	C	blaCTX-M-15,blaOXA-1,gyrA p.D87N,gyrA p.S83L,parC p.S80I,parE p.S458A,tet(B)	Beta-lactam,Quinolone,Tetracycline
KCCR_ECOLI_45	Children without diarhoea	9535	NA	G	aadA24,blaCTX-M-15,dfrA15,qnrS1,sul1,tet(A)	Aminoglycoside,Beta-lactam,Folate pathway antagonist,Quinolone,Tetracycline
KCCR_ECOLI_46	Children without diarhoea	18032	NA	A	blaCTX-M-15,qnrS1	Beta-lactam,Quinolone
KCCR_ECOLI_47	Children without diarhoea	155	ETEC	B1	aadA1,blaCTX-M-15,dfrA1,qnrS1,sul2	Aminoglycoside,Beta-lactam,Folate pathway antagonist,Quinolone
KCCR_ECOLI_48	Children without diarhoea	617	NA	A	aac(3)-IIa,aadA5,aph(3'')-Ib,aph(6)-Id,blaCTX-M-15,blaOXA-1,dfrA17,gyrA p.D87N,gyrA p.S83L,mph(A),parC p.S80I,parE p.S458A,sul1,sul2,tet(B)	Aminoglycoside,Beta-lactam,Folate pathway antagonist,Quinolone,Macrolide,Tetracycline
KCCR_ECOLI_49	Children without diarhoea	196	NA	B1	blaCTX-M-3	Beta-lactam
KCCR_ECOLI_50	Children without diarhoea	14780	NA	D	blaCTX-M-3	Beta-lactam
KCCR_ECOLI_51	Children without diarhoea	484	NA	A	blaCTX-M-15,qnrS1	Beta-lactam,Quinolone
KCCR_ECOLI_52	Children without diarhoea	48	NA	A	aac(3)-IId,aadA2,aph(3'')-Ib,aph(6)-Id,blaCTX-M-15,blaTEM-1B,dfrA12,gyrA p.S83A,mph(A),sul1,sul2,tet(B)	Aminoglycoside,Beta-lactam,Folate pathway antagonist,Quinolone,Macrolide,Tetracycline
KCCR_ECOLI_53	Children without diarhoea	193	NA	A	aph(3'')-Ib,aph(6)-Id,blaCTX-M-15,qnrS1,tet(B)	Aminoglycoside,Beta-lactam,Quinolone,Tetracycline
KCCR_ECOLI_54	Children without diarhoea	4040	NA	D	blaCTX-M-15,qnrS1,tet(A)	Beta-lactam,Quinolone,Tetracycline
KCCR_ECOLI_55	Children without diarhoea	484	NA	A	blaCTX-M-15,qnrS1	Beta-lactam,Quinolone
KCCR_ECOLI_56	Children without diarhoea	10	NA	A	blaCTX-M-15,qnrS1,tet(A)	Beta-lactam,Quinolone,Tetracycline
KCCR_ECOLI_57	Children without diarhoea	167	NA	A	aadA2,blaCTX-M-15,dfrA12,gyrA p.D87N,gyrA p.S83L,mph(A),parC p.S80I,parE p.S458A,qepA4,sul1,tet(B)	Aminoglycoside,Beta-lactam,Folate pathway antagonist,Quinolone,Macrolide,Tetracycline
KCCR_ECOLI_58	Children without diarhoea	167	NA	A	aadA2,aph(3'')-Ib,aph(6)-Id,blaCTX-M-27,dfrA12,gyrA p.D87N,gyrA p.S83L,mph(A),parC p.S80I,parE p.S458A,qepA4,sul1,sul2,tet(A),tet(B)	Aminoglycoside,Beta-lactam,Folate pathway antagonist,Quinolone,Macrolide,Tetracycline
KCCR_ECOLI_59	Children without diarhoea	716	NA	A	blaCTX-M-27,gyrA p.S83L,tet(A)	Beta-lactam,Quinolone,Tetracycline
KCCR_ECOLI_60	Children without diarhoea	16076	NA	A	blaCTX-M-15,qnrS1,tet(A)	Beta-lactam,Quinolone,Tetracycline
KCCR_ECOLI_61	Children without diarhoea	540	NA	A	aph(3'')-Ib,aph(6)-Id,blaCTX-M-15,blaTEM-1B,dfrA14,qnrS1,sul2,tet(A)	Aminoglycoside,Beta-lactam,Folate pathway antagonist,Quinolone,Tetracycline
KCCR_ECOLI_62	Children without diarhoea	167	NA	A	aadA2,aph(3'')-Ib,aph(6)-Id,blaCTX-M-27,dfrA12,gyrA p.D87N,gyrA p.S83L,mph(A),parC p.S80I,parE p.S458A,qepA4,sul1,sul2,tet(A),tet(B)	Aminoglycoside,Beta-lactam,Folate pathway antagonist,Quinolone,Macrolide,Tetracycline
KCCR_ECOLI_63	Children without diarhoea	167	NA	A	aadA2,aph(3'')-Ib,aph(6)-Id,blaCTX-M-27,dfrA12,gyrA p.D87N,gyrA p.S83L,mph(A),parC p.S80I,parE p.S458A,qepA4,sul1,sul2,tet(A),tet(B)	Aminoglycoside,Beta-lactam,Folate pathway antagonist,Quinolone,Macrolide,Tetracycline
KCCR_ECOLI_64	Children without diarhoea	16076	NA	A	blaCTX-M-15,qnrS1,tet(A)	Beta-lactam,Quinolone,Tetracycline
KCCR_ECOLI_65	Children without diarhoea	167	NA	A	aadA2,aph(3'')-Ib,aph(6)-Id,blaCTX-M-27,dfrA12,gyrA p.D87N,gyrA p.S83L,mph(A),parC p.S80I,parE p.S458A,qepA4,sul1,sul2,tet(A),tet(B)	Aminoglycoside,Beta-lactam,Folate pathway antagonist,Quinolone,Macrolide,Tetracycline
KCCR_ECOLI_66	Children without diarhoea	1421	NA	A	blaCTX-M-3,dfrA14,mph(A),tet(B)	Beta-lactam,Folate pathway antagonist,Macrolide,Tetracycline
KCCR_ECOLI_67	Children without diarhoea	1727	NA	B1	aph(3'')-Ib,aph(6)-Id,blaCTX-M-15,blaTEM-1B,dfrA14,qnrS1,sul2,tet(A)	Aminoglycoside,Beta-lactam,Folate pathway antagonist,Quinolone,Tetracycline
KCCR_ECOLI_68	Children without diarhoea	617	NA	A	aadA1,aadA5,aph(3'')-Ib,aph(6)-Id,blaCTX-M-15,blaOXA-1,dfrA17,gyrA p.D87N,gyrA p.S83L,mph(A),parC p.S80I,parE p.S458A,sul2,tet(B)	Aminoglycoside,Beta-lactam,Folate pathway antagonist,Quinolone,Macrolide,Tetracycline
KCCR_ECOLI_69	Children without diarhoea	410	UPEC	C	blaCTX-M-15,blaOXA-1,dfrA14,gyrA p.D87N,gyrA p.S83L,parC p.S80I,parE p.S458A,tet(B)	Beta-lactam,Folate pathway antagonist,Quinolone,Tetracycline
KCCR_ECOLI_70	Children without diarhoea	617	NA	A	aadA5,blaCTX-M-15,blaOXA-1,dfrA17,gyrA p.D87N,gyrA p.S83L,mph(A),parC p.S80I,parE p.S458A,sul1,tet(B)	Aminoglycoside,Beta-lactam,Folate pathway antagonist,Quinolone,Macrolide,Tetracycline
KCCR_ECOLI_71	Children without diarhoea	224	NA	B1	aph(3'')-Ib,aph(6)-Id,blaCTX-M-15,dfrA14,qnrS1,sul2,tet(A)	Aminoglycoside,Beta-lactam,Folate pathway antagonist,Quinolone,Tetracycline
KCCR_ECOLI_72	Children without diarhoea	14780	NA	D	blaCTX-M-3	Beta-lactam
KCCR_ECOLI_73	Children without diarhoea	131	UPEC	B2	aadA1,aph(3'')-Ib,blaCTX-M-3,blaTEM-1B,dfrA1,dfrA8,parE p.I529L,tet(B)	Aminoglycoside,Beta-lactam,Folate pathway antagonist,Quinolone,Tetracycline
KCCR_ECOLI_74	Children without diarhoea	940	NA	B1	aadA24,aph(3'')-Ib,aph(6)-Id,blaCTX-M-3,blaOXA-1,blaTEM-35,dfrA1,mph(A),sul2,tet(B)	Aminoglycoside,Beta-lactam,Folate pathway antagonist,Macrolide,Tetracycline
KCCR_ECOLI_75	Children without diarhoea	1588	NA	D	blaCTX-M-15,parE p.I355T,qnrS1,tet(B)	Beta-lactam,Quinolone,Tetracycline
KCCR_ECOLI_76	Children without diarhoea	215	NA	A	blaCTX-M-15,qnrS1	Beta-lactam,Quinolone
KCCR_ECOLI_77	Poultry	4681	NA	B1	blaCTX-M-15,blaTEM-1B,qnrS1,tet(A)	Beta-lactam,Quinolone,Tetracycline
KCCR_ECOLI_78	Goat	3580	NA	B1	blaCTX-M-15,qnrS1	Beta-lactam,Quinolone
KCCR_ECOLI_79	Goat	226	NA	A	aph(3'')-Ib,aph(6)-Id,blaCTX-M-15,dfrA14,qnrS1,sul2,tet(A)	Aminoglycoside,Beta-lactam,Folate pathway antagonist,Quinolone,Tetracycline
KCCR_ECOLI_80	Poultry	38	NA	D	aph(3'')-Ib,aph(6)-Id,blaCTX-M-15,blaTEM-1B,dfrA14,qnrS1,sul2,tet(A)	Aminoglycoside,Beta-lactam,Folate pathway antagonist,Quinolone,Tetracycline
KCCR_ECOLI_81	Poultry	617	NA	A	aac(3)-IId,aadA2,aph(3'')-Ib,aph(6)-Id,blaCTX-M-15,blaTEM-1B,dfrA12,gyrA p.D87N,gyrA p.S83L,mph(A),parC p.S80I,parE p.S458A,qepA4,sul1,sul2,tet(A),tet(B)	Aminoglycoside,Beta-lactam,Folate pathway antagonist,Quinolone,Macrolide,Tetracycline
KCCR_ECOLI_82	Poultry	1312	NA	A	aadA5,aph(3'')-Ib,aph(6)-Id,blaCTX-M-15,dfrA17,gyrA p.D87H,gyrA p.S83L,mph(A),parC p.S80I,sul1,sul2,tet(A)	Aminoglycoside,Beta-lactam,Folate pathway antagonist,Quinolone,Macrolide,Tetracycline
KCCR_ECOLI_83	Poultry	1312	NA	A	aadA5,aph(3'')-Ib,aph(6)-Id,blaCTX-M-15,dfrA17,gyrA p.D87H,gyrA p.S83L,mph(A),parC p.S80I,sul1,sul2,tet(A)	Aminoglycoside,Beta-lactam,Folate pathway antagonist,Quinolone,Macrolide,Tetracycline
KCCR_ECOLI_84	Poultry	1312	NA	A	aadA5,aph(3'')-Ib,aph(6)-Id,blaCTX-M-15,dfrA17,gyrA p.D87H,gyrA p.S83L,mph(A),parC p.S80I,sul1,sul2,tet(A)	Aminoglycoside,Beta-lactam,Folate pathway antagonist,Quinolone,Macrolide,Tetracycline
KCCR_ECOLI_85	Poultry	746	NA	A	blaCTX-M-15,gyrA p.S83L,qnrS1,tet(A)	Beta-lactam,Quinolone,Tetracycline
KCCR_ECOLI_86	Poultry	617	NA	A	aadA5,aph(3'')-Ib,aph(6)-Id,blaCTX-M-15,blaOXA-1,dfrA17,gyrA p.D87N,gyrA p.S83L,mph(A),parC p.S80I,parE p.S458A,sul1,sul2,tet(B)	Aminoglycoside,Beta-lactam,Folate pathway antagonist,Quinolone,Macrolide,Tetracycline
KCCR_ECOLI_87	Poultry	2178	NA	B1	aph(3'')-Ib,aph(6)-Id,blaCTX-M-15,blaTEM-1B,dfrA14,qnrS1,sul2,tet(A)	Aminoglycoside,Beta-lactam,Folate pathway antagonist,Quinolone,Tetracycline
KCCR_ECOLI_88	Poultry	12780	NA	A	blaCTX-M-15,qnrS1,tet(A)	Beta-lactam,Quinolone,Tetracycline
KCCR_ECOLI_89	Poultry	4684	NA	B1	blaCTX-M-15,fosA7,qnrS1,tet(A)	Beta-lactam,Fosfomycin,Quinolone,Tetracycline
KCCR_ECOLI_90	Poultry	189	NA	A	blaCTX-M-15,blaTEM-1B,qnrS1	Beta-lactam,Quinolone
KCCR_ECOLI_91	Poultry	90	NA	C	aac(3)-IIa,aadA5,blaCTX-M-15,blaOXA-1,dfrA17,gyrA p.D87N,gyrA p.S83L,mph(A),parC p.S80I,parE p.S458A,qnrB19,sul1,tet(B)	Aminoglycoside,Beta-lactam,Folate pathway antagonist,Quinolone,Macrolide,Tetracycline
KCCR_ECOLI_92	Poultry	4040	NA	D	blaCTX-M-15,qnrS1,tet(A)	Beta-lactam,Quinolone,Tetracycline
KCCR_ECOLI_93	Poultry	226	NA	A	aph(3'')-Ib,aph(6)-Id,blaCTX-M-15,blaTEM-1B,dfrA14,qnrS1,sul2,tet(A)	Aminoglycoside,Beta-lactam,Folate pathway antagonist,Quinolone,Tetracycline
KCCR_ECOLI_94	Poultry	940	NA	B1	aph(3'')-Ib,aph(6)-Id,blaCTX-M-15,blaOXA-1,dfrA1,gyrA p.S83V,mph(A),sul2,tet(B)	Aminoglycoside,Beta-lactam,Folate pathway antagonist,Quinolone,Macrolide,Tetracycline
KCCR_ECOLI_95	Poultry	226	NA	A	aph(3'')-Ib,aph(6)-Id,blaCTX-M-15,blaTEM-1B,dfrA14,qnrS1,sul2,tet(A)	Aminoglycoside,Beta-lactam,Folate pathway antagonist,Quinolone,Tetracycline
KCCR_ECOLI_96	Poultry	8149	NA	A	aph(3'')-Ib,aph(6)-Id,blaCTX-M-15,blaTEM-1B,dfrA14,qnrS1,sul2,tet(A)	Aminoglycoside,Beta-lactam,Folate pathway antagonist,Quinolone,Tetracycline
KCCR_ECOLI_97	Poultry	1421	NA	A	aph(3'')-Ib,aph(6)-Id,blaCTX-M-15,blaTEM-1B,dfrA14,gyrA p.S83L,parC p.S80I,qnrS1,sul2,tet(A)	Aminoglycoside,Beta-lactam,Folate pathway antagonist,Quinolone,Tetracycline
KCCR_ECOLI_98	Goat	167	NA	A	aadA2,blaCTX-M-15,dfrA12,gyrA p.D87N,gyrA p.S83L,mph(A),parC p.S80I,parE p.S458A,qepA4,sul1,tet(B)	Aminoglycoside,Beta-lactam,Folate pathway antagonist,Quinolone,Macrolide,Tetracycline
KCCR_ECOLI_99	Poultry	2178	NA	B1	aph(3'')-Ib,aph(6)-Id,blaCTX-M-15,blaTEM-1B,qnrS1,sul2,tet(A)	Aminoglycoside,Beta-lactam,Quinolone,Folate pathway antagonist,Tetracycline
KCCR_ECOLI_100	Poultry	7122	NA	A	aph(3'')-Ib,aph(6)-Id,blaCTX-M-15,blaTEM-1B,dfrA14,qnrS1,sul2,tet(A)	Aminoglycoside,Beta-lactam,Folate pathway antagonist,Quinolone,Tetracycline
KCCR_ECOLI_101	Poultry	226	NA	A	aph(3'')-Ib,aph(6)-Id,blaCTX-M-15,blaTEM-1B,qnrS1,sul2,tet(A)	Aminoglycoside,Beta-lactam,Quinolone,Folate pathway antagonist,Tetracycline
KCCR_ECOLI_102	Poultry	226	NA	A	aph(3'')-Ib,aph(6)-Id,blaCTX-M-15,blaTEM-1B,qnrS1,sul2,tet(A)	Aminoglycoside,Beta-lactam,Quinolone,Folate pathway antagonist,Tetracycline
KCCR_ECOLI_103	Poultry	3580	NA	B1	blaCTX-M-15,qnrS1,tet(A)	Beta-lactam,Quinolone,Tetracycline
KCCR_ECOLI_104	Poultry	617	NA	A	aac(3)-IIa,aadA5,blaCTX-M-15,blaOXA-1,dfrA17,gyrA p.D87N,gyrA p.S83L,mph(A),parC p.S80I,parE p.S458A,sul1,tet(B)	Aminoglycoside,Beta-lactam,Folate pathway antagonist,Quinolone,Macrolide,Tetracycline
KCCR_ECOLI_105	Poultry	484	NA	A	blaCTX-M-15,qnrS1	Beta-lactam,Quinolone
KCCR_ECOLI_106	Poultry	484	NA	A	blaCTX-M-15,qnrS1	Beta-lactam,Quinolone
KCCR_ECOLI_107	Poultry	3331	NA	A	blaCTX-M-15,gyrA p.S83A,qnrS1,tet(A)	Beta-lactam,Quinolone,Tetracycline
KCCR_ECOLI_108	Goat	38	NA	D	aph(3'')-Ib,aph(6)-Id,blaCTX-M-15,blaTEM-1B,dfrA14,qnrS1,sul2,tet(A)	Aminoglycoside,Beta-lactam,Folate pathway antagonist,Quinolone,Tetracycline
KCCR_ECOLI_109	Goat	38	NA	D	aph(3'')-Ib,aph(6)-Id,blaCTX-M-15,blaTEM-1B,dfrA14,qnrS1,sul2,tet(A)	Aminoglycoside,Beta-lactam,Folate pathway antagonist,Quinolone,Tetracycline
KCCR_ECOLI_110	Goat	5044	NA	A	blaCTX-M-15,qnrS1,tet(A)	Beta-lactam,Quinolone,Tetracycline
KCCR_ECOLI_111	Poultry	38	NA	D	blaCTX-M-15,qnrS1	Beta-lactam,Quinolone
KCCR_ECOLI_112	Poultry	7122	NA	A	aph(3'')-Ib,aph(6)-Id,blaCTX-M-15,blaTEM-1B,dfrA14,qnrS1,sul2,tet(A)	Aminoglycoside,Beta-lactam,Folate pathway antagonist,Quinolone,Tetracycline
KCCR_ECOLI_113	Poultry	5708	NA	A	aph(3'')-Ib,aph(6)-Id,blaCTX-M-15,blaTEM-1B,dfrA14,qnrS1,sul2,tet(A)	Aminoglycoside,Beta-lactam,Folate pathway antagonist,Quinolone,Tetracycline
KCCR_ECOLI_114	Poultry	617	NA	A	aac(3)-IId,aadA5,aph(3'')-Ib,aph(6)-Id,blaCTX-M-15,blaOXA-1,blaTEM-1B,dfrA17,gyrA p.D87N,gyrA p.S83L,mph(A),parC p.S80I,parE p.S458A,sul1,sul2,tet(B)	Aminoglycoside,Beta-lactam,Folate pathway antagonist,Quinolone,Macrolide,Tetracycline
KCCR_ECOLI_115	Poultry	3018	NA	E	aph(3'')-Ib,aph(6)-Id,blaCTX-M-15,blaTEM-1B,dfrA14,qnrS1,sul2,tet(A)	Aminoglycoside,Beta-lactam,Folate pathway antagonist,Quinolone,Tetracycline
KCCR_ECOLI_116	Goat	1284	NA	A	aac(3)-IIa,aadA5,blaCTX-M-15,blaOXA-1,dfrA17,gyrA p.D87N,gyrA p.S83L,mph(A),parC p.S80I,parE p.S458A,sul1,tet(B)	Aminoglycoside,Beta-lactam,Folate pathway antagonist,Quinolone,Macrolide,Tetracycline
KCCR_ECOLI_117	Goat	540	NA	A	aph(3'')-Ib,aph(6)-Id,blaCTX-M-15,blaTEM-1B,dfrA14,qnrS1,sul2,tet(A)	Aminoglycoside,Beta-lactam,Folate pathway antagonist,Quinolone,Tetracycline
